# Supplementary material for: Educational Programme on Knowledge, Attitudes, and Practice of Oral Care/Hygiene Provision by Healthcare Providers to Older Residents in Long-Term Care Institutions: A Case-Control Study
Source: Geriatrics (Basel). 2024 Jan 29;9(1):16. doi: 10.3390/geriatrics9010016 (PMC10888457; doi:10.3390/geriatrics9010016)
Supplement: Supplementary file 1 [file geriatrics-09-00016-s001.zip]

Archive with 1 entries (1 files):
- geriatrics-2755858-supplementary.pdf
